# Supplementary material for: Specific MicroRNA Pattern in Colon Tissue of Young Children with Eosinophilic Colitis
Source: Int J Mol Sci. 2017 May 12;18(5):1050. doi: 10.3390/ijms18051050 (PMC5454962; doi:10.3390/ijms18051050)
Supplement: Supplementary file 1 [file ijms-18-01050-s001.zip]

Archive with 3 entries (3 files):
- Supplementary Table 2.pdf
- Explanation.txt
- Supplementary Table 1.pdf
