# Supplementary material for: Specific MicroRNA Pattern in Colon Tissue of Young Children with Eosinophilic Colitis
Source: Int J Mol Sci. 2017 May 12;18(5):1050. doi: 10.3390/ijms18051050 (PMC5454962; doi:10.3390/ijms18051050)
Supplement: Supplementary file 1 [file ijms-18-01050-s001.zip › Explanation.txt]

Supplementary Table1: list of disregulated microRNAs in the NGS experiment. 

Supplementary Table 2: target genes of miRs resulted from the next generation sequencing of colonic samples and their related gene ontology (GO) terms.
